# Supplementary material for: Pangenomic insights into Dehalobacter evolution and acquisition of functional genes for bioremediation
Source: Microb Genom. 2024 Nov 20;10(11):001324. doi: 10.1099/mgen.0.001324 (PMC11578063; doi:10.1099/mgen.0.001324)
Supplement: Uncited Supplementary Material 2. [file mgen-10-01324-s002.xlsx]

## Sheet: TOC
SUPPLEMENTARY TABLES
Pangenomic insights into Dehalobacter evolution and acquisition of functional genes for bioremediation
Olivia Bulka, Radhakrishnan Mahadevan, Elizabeth Edwards
TABLE OF CONTENTS
Table S1A. Summary of all genomically or experimentally characterized Dehalobacter strains prior to December 2023.
Table S1B. Expanded references for Table S1A.

## Sheet: Table S1A
Table S1A. Summary of all genomically or experimentally characterized Dehalobacter strains prior to December 2023. ND = not determined, NA= not applicable. PCE: pechloroethene, TCE: trichloroethene, DCE: dichloroethene, VC: vinyl chloride, TCA: trichloroethane, DCA: dichloroethane, CA: chloroethane, CF: chloroform, DCM: dichloromethane, HCH: hexachlorocyclohexane, TeCB: tetrachlorobenzene, TCB: t…
Referred to as	Strain	Aliases	Culture name	Origin	First described	e- acceptor(s)	e- donor	C source	End products	Characterization ref.	Genome	Genome size (Mb)	Status	Genome ref.	Yield (per mol Cl-)	Yield ref.	Active RDase	RDase ref.
Dehalobacter restrictus	PER-K23	DSM9455	Isolate	packed bed reactor, anaerobic sediment, Rhine River, Wageningen , The Netherlands	1993	PCE, TCE	H2	acetate	TCE/ cis-DCE	Holliger 1993, 1998	GCA_000512895.1	2.943	complete	Kruse 2013	﻿3.3 ± 0.3 g dry wt.	Holliger 1998	PceA	Rupakula 2013
Dehalobacter sp./ restrictus	TEA		Isolate	charcoal reactor, Sindelfingen, Germany	1997	PCE, TCE	H2	acetate, CO2	TCE/ cis-DCE	Wild 1996	NA	NA	NA	NA	0.1-0.25 g dry wt.	Wild 1997	ND	NA
Dehalobacter sp.	TCA1		Isolate	contaminated sediment, upper Hudson Rive, New York, USA	2002	1,1,1-TCA/ 1,1-DCA	H2, formate	acetate	1,1-DCA/CA	Sun 2002	NA	NA	NA	NA	﻿5.60 ± 1.26	Sun 2002	ND	NA
Dehalobacter sp./ restrictus	E1	E1-E3	Unnamed	contaminated sediment, Hengelo, The Netherlands	2005	b-HCH/ a-HCH/ g-HCH	H2	acetate	benzene, MCB	van Doesburg 2005	GCA_000309295.1	2.95	contig, removed from genbank	Maphosa 2012	ND	NA	ND	NA
Dehalobacter sp./ restrictus	DCA		ACT-3/TCA (aka MS), ACT-3/DCA	contaminated aquifer, Northeastern USA	2006	1,1-DCA	H2	ND	CA	Grostern 2006b	GCA_000305775.1	3.07	complete	Tang 2012	(2.4 ± 1.2) x 10E9 16S rRNA copies	Grostern 2006b	DcrA	Tang 2013
Dehalobacter sp./ restrictus	CF	MS, CF50	ACT-3/TCA, ACT-3/CF (aka Dhb-CF)	contaminated aquifer, Northeastern USA	2006	CF/ 1,1,1-TCA	H2	ND	DCM/ 1,1-DCA	Grostern 2006b, Grostern 2010	GCA_000305815.1	3.092	complete	Tang 2012	(1.8 ± 0.8) x 10E13 16S rRNA gene copies (TCA), (2.5 ± 0.9) x 10E13 16S rRNA gene copies (CF)	Grostern 2010	CfrA	Tang 2013
Dehalobacter sp(p?).	WL (1)		WL	aquifer at a former chlorinated solvent disposal facility in West Louisiana, USA	2006	1,1,2-TCA/ TCE	H2	ND	VC/ cDCE	Grostern 2006a, Grostern 2009	NA	NA	NA	NA	3.07 (± 2.88) x 10E14 16S rRNA gene copies/mol 1,1,2-TCA degraded	Grostern 2006a	ND	NA
Dehalobacter sp.	WL (2)		WL	aquifer at a former chlorinated solvent disposal facility in West Louisiana, USA	2006	1,2-DCA	H2	ND	ethene	Grostern 2009	NA	NA	NA	NA	ND	NA	WL RdhA1	Grostern 2009
Dehalobacter sp.	FTH1		KFL	paddy soil, Yatomi-cho, Aichi Prefecture, Japan	2009	4,5,6,7-tetrachloropthalide/ 4,6,7-TCPH/ 4,7-DCPH/ 4,5-DCPH	H2	ND	4-MCPH	Yoshida 2009	NA	NA	NA	NA	ND	NA	ND	NA
Dehalobacter sp.	FTH2		KFL	paddy soil, Yatomi-cho, Aichi Prefecture, Japan	2009	4,5,6,7-tetrachloropthalide/ 4,6,7-TCPH/ 4,7-DCPH/ 4,5-DCPH	H2	ND	4-MCPH	Yoshida 2009	NA	NA	NA	NA	ND	NA	ND	NA
Dehalobacter sp.			Consortium CFH2	organochlorine-contaminated groundwater near Botany Bay, Sydney, AUS	2012	CF	H2	ND	DCM	Lee 2012	NA	NA	NA	NA	ND	NA	ND	NA
Dehalobacter sp(p?).			Consortium DCMD	organochlorine-contaminated groundwater near Botany Bay, AUS	2012	-	DCM	DCM	acetate	Lee 2012	NA	NA	NA	NA	ND	NA	NA	NA
Dehalobacter sp.	RM1	reclassified as Ca. Dichloromethanomonas elyunquesis	Consortium RM	pristine freshwater sediment in Rio Mameyes, Puerto Rico	2012	-	DCM	DCM, CO2	acetate	Justicia-Leon 2012; Kleindienst 2017	NA	NA	NA	NA	(2.91 ± 1.13) × 10E11 16S copies/ mol DCM	Justicia-Leon 2012	NA	NA
Dehalobacter sp.	﻿12DCB1		Isolate	drainage ditch, Salem County, NJ, USA	2014	1,2-DCB	H2	acetate	MCB	Nelson 2014	GCA_004343605.1	2.851	contig	undescribed	ND	NA	ND	NA
Dehalobacter sp.	14DCB1		14DCB1	drainage ditch, Salem County, NJ, USA	2014	1,4-DCB/ 1,2-DCB	H2	acetate	1,3-DCB/ MCB	Nelson 2014	GCA_004343635.1	3.036	contig	undescribed	ND	NA	ND	NA
Dehalobacter sp.	TCP1		Isolate	﻿digester sludge from an industrial wastewater treatment plant at Jurong Island, Singapore	2014	2,4,6-TCP/ PCE/ TCE	H2	acetate	4-MCP/ TCE/ cis-DCE & trans-DCE	Wang 2014	NA	NA	NA	NA	﻿4.14 x 10E13 cells (TCE), (5.77) x 10E13 cells (246-TCP)	Wang 2014	﻿debcprA	Wang 2014
Dehalobacter sp.	13DCB1		Isolate	drainage ditch, Salem County, NJ, USA	2014	1,3-DCB/ 1,2-DCB	H2	acetate	1,2-DCB/ MCB	Nelson 2014	NA	NA	NA	NA	ND	NA	ND	NA
Dehalobacter sp.	UNSWDHB		Isolate	﻿contaminated aquifer near Sydney, Australia	2016	CF/ 1,1,1-TCA/ 1,1-DCA/ 1,1,2-TCA	H2	acetate	DCM/ 1,1-DCA/ CA/ 1,1,2-DCA & VC	Wong 2016	GCA_000445165.1	3.202	contig	Deshpande 2013	﻿(8 ± 3) x 10E12 cells (CF)	Wong 2016	TmrA	Jugder 2017
Dehalobacter sp.	TCB1	124TCB1, KB1_124TCB1	1,2,4TCB/H2_2016_rich aka KG-MOPS	﻿contaminated site in southern Ontario, Canada	2017	1,2,4-TCB/ 1,2-DCB/ 1,3-DCB/ 1,4-DCB/ MCB	H2	ND	DCBs/ MCB/ benzene	Puentes Jacome 2017, 2019	IMG: 2694369	2.7	contig	Puentes Jacome 2019	ND	NA	ND	NA
Dehalobacter sp.	TeCB1		Isolate	organochlorine-contaminated groundwater near Botany Bay, Sydney, AUS	2017	﻿1,2,4,5-TeCB/ ﻿1,2,4-TCB	H2	acetate	﻿1,2,4-TCB/ 1,4-DCB & 1,3-DCB	Alfan-Guzman 2017b	GCA_001707455.1	3.133	contig	Alfan-Guzman 2017a	﻿(5.4 ± 0.54) × 10E12 cells	Alfan-Guzman 2017b	﻿TcbA (﻿1,2,4,5-TeCB)	Alfan-Guzman 2017
Dehalobacter sp.	TCB3	124TCB3, BinKB1TCBm1, KB1_124TCB3	1,2,4TCB/M_2014 aka EC2	﻿contaminated site in southern Ontario, Canada	2017	1,2,4-TCB	ND	ND	DCBs	Puentes Jacome 2017, 2019	IMG: 3213795	3.2	contig	Puentes Jacome 2019	1.1 ± 0.6 × 10E13 cells per mole of Cl−	Puentes Jacome 2017	TcbA_KB1TCB3	Puentes Jacome 2019
Dehalobacter sp.	THM1		﻿Co-culture SN	mangrove sediment, Singapore	2017	CF/ BF	H2	acetate	DCM/ DBM	Zhao 2017	NA	NA	NA	NA	﻿(5.6 ± 0.7) × 10E13 16S rRNA gene copies	Zhao 2017	ThmA	Zhao 2017
Dehalobacter sp.	MCB1		Unknown	sediments near Delaware River, Bridgeport, NJ, USA	2018	MCB1	ND	ND	ND	Undescribed	GCA_003590275.1	2.854	contig	undescribed	ND	NA	ND	NA
Dehalobacter sp.	HCH1	GT1	GT1	soil and sediment microcosms, Guadeloupe	2019	g-HCH	H2	acetate	MCB, benzene	Qiao and Puentes Jacome 2020	IMG: 2823892816	2.6	contig	Puentes Jacome 2019	0.2-8 x 10E11 copies/ mol Cl-	Qiao and Puentes Jacome 2020	HchA	Puentes Jacome 2019
Dehalobacter sp./ restrictus	12DCA	KB-1_124TCB2	﻿KB-1/1,2-DCA-MeOH	﻿contaminated site in southern Ontario, Canada	2020	ND	ND	ND	ND	Molenda 2020	GCA_009796305.1	3.049	complete	Molenda 2020	ND	NA	ND	NA
Dehalobacter sp.	4CP		Unknown	river sediments, Xi River, Shenyang, China	2020	ND	ND	ND	ND	Undescribed	GCA_009910795.1	3.371	contig	undescribed	ND	NA	ND	NA
Dehalobacter sp.	8M		Isolate	contaminated aquifer, Barcelona, Spain	2022	CF/ 1,1,2-TCA	H2	ND	DCM	Soder-Walz 2022	https://mage.genoscope.cns.fr/microscope/mage/viewer.php?O_id=14849	3.2	contig	Soder-Walz 2023	﻿(2.06 ± 0.336) x 10E12 cells (TCM), ﻿8.61 ± 0.139 10E12 cells (112-TCA)	Soder-Walz 2022	ND	NA
Dehalobacter sp.	XRTCP		Unknown	river sediments, Xi River, Shenyang, China	2022		ND	ND	ND	Undescribed	GCA_021991755.1	2.771	contig	undescribed	ND	NA	ND	NA
Dehalobacter sp.	T1_Co_bin084		Unknown	river sediment near e-waste dump, Guangdong, China	2022	ND	ND	ND	ND	Undescribed	GCA_023667845.1	3.654	contig, contaminated	undescribed	ND	NA	ND	NA
Dehalobacter sp.	AfrMine_TT107_56_7		NA	Tau Tona mine, Carletonville, South Africa	2022	ND	ND	ND	ND	Undescribed	GCA_022735875.1	2.586	contig, contaminated, failed taxonomy check	Bornemann 2022	ND	NA	ND	NA
Dehalobacter sp.	DCM		Unknown	river sediments, Xi River, Shenyang, China	2022	ND	ND	ND	ND	Undescribed	GCA_024972775.1	4.498	contig, contaminated, failed taxonomy check	undescribed	ND	NA	ND	NA
Dehalobacter sp.	AfrMine_TT107_55_29		NA	Tau Tona mine, Carletonville, South Africa	2022	ND	ND	ND	ND	Undescribed	GCA_022735915.1	2.66	contig, failed taxonomy check	Bornemann 2022	ND	NA	ND	NA
Dehalobacter sp.	AfrMine_TT107_55_31		NA	Tau Tona mine, Carletonville, South Africa	2022	ND	ND	ND	ND	Undescribed	GCA_022735845.1	2.662	contig, failed taxonomy check	Bornemann 2022	ND	NA	ND	NA
Dehalobacter sp.	DAD		DCME	contaminated groundwater, California, USA	2023	CF/ -	H2/ DCM	DCM/ acetate?	CO2/ H2	Bulka 2023	GCF_040500375.1	3.33	complete	This study and companion MRA (Bulka, n.d.)	(1.23 ± 0.65) × 10E13 (CF), (0.80 ± 0.10) × 10E13 (DCM)	Bulka 2023	AcdA	Bulka and Picott 2024
Dehalobacter restrictus	SAD		SC05-UT	contaminated groundwater, California, USA	2023	CF/ -	H2/ DCM	DCM/ acetate?	CO2/ H2	Bulka 2023	GCA_040500365.1	3.42	complete	This study and companion MRA (Bulka, n.d.)	(2.46 ± 0.15) × 10E13 (CF), (0.53 ± 0.28 ) × 10E13 (DCM)	Bulka 2023	AcdA	Bulka and Picott 2024
Dehalobacter sp.	XH111TCA		Unknown	river sediments, Xi River, Shenyang, China	2023	ND	ND	ND	ND	Undescribed	GCA_030063005.1	3.006	contig	undescribed	ND	NA	ND	NA
Dehalobacter sp.	T6-7.105		Unknown	paddy soil, Chenzhou, China	2023	ND	ND	ND	ND	Undescribed	GCA_032664425.1	3.157	contig, failed taxonomy check	undescribed	ND	NA	ND	NA
Dehalobacter sp.	T6-8.20		Unknown	paddy soil, Chenzhou, China	2023	ND	ND	ND	ND	Undescribed	GCA_032663925.1	0.07297	contig, incomplete	undescribed	ND	NA	ND	NA

## Sheet: Table S1B
Table S1B. Expanded references for Table S1A.
Alfán-Guzmán, R., Ertan, H., Manefield, M., and Lee, M. 2017a. Genome sequence of Dehalobacter sp. strain TeCB1, able to respire chlorinated benzenes. Genome Announc. 5(8): e01681-16. doi:10.1128/genomea.01681-16.
Alfán-Guzmán, R., Ertan, H., Manefield, M., and Lee, M. 2017b. Isolation and characterization of Dehalobacter sp. strain TeCB1 including identification of TcbA: A novel tetra- and trichlorobenzene reductive dehalogenase. Front. Microbiol. 8: 558. Frontiers Media S.A. doi:10.3389/fmicb.2017.00558.
Bornemann, T.L.V., Adam, P.S., Turzynski, V., Schreiber, U., Figueroa-Gonzalez, P.A., Rahlff, J., Köster, D., Schmidt, T.C., Schunk, R., Krauthausen, B., and Probst, A.J. 2022. Genetic diversity in terrestrial subsurface ecosystems impacted by geological degassing. Nat. Commun. 2022 131 13(1): 1–12. Nature Publishing Group. doi:10.1038/s41467-021-27783-7.
Bulka, O., and Edwards, E.A. (n.d.). Two distinct Dehalobacter metagenome-assembled genomes from anaerobic chloroform and dichloromethane degrading consortia. Microbiol. Resour. Announc. Submitted.
Bulka, O., Picott, K., Mahadevan, R., and Edwards, E.A. 2024. From mec cassette to rdhA: a key Dehalobacter genomic neighborhood in a chloroform and dichloromethane–transforming microbial consortium. Appl. Environ. Microbiol. 90(6): 1–24. American Society for Microbiology1752 N St., N.W., Washington, DC. doi:10.1128/AEM.00732-24.
Bulka, O., Webb, J., Dworatzek, S., Mahadevan, R., and Edwards, E.A. 2023. A multifunctional Dehalobacter? Tandem chloroform and dichloromethane degradation in a mixed microbial culture. Environ. Sci. Technol. 57(48): 19912–19920. American Chemical Society. doi:10.1021/ACS.EST.3C06686.
Deshpande, N.P., Wong, Y.K., Manefield, M., Wilkins, M.R., and Lee, M. 2013. Genome Sequence of Dehalobacter UNSWDHB, a Chloroform-Dechlorinating Bacterium. Genome Announc. 1(5): 720–733. doi:10.1128/genomea.00720-13.
Van Doesburg, W., Van Eekert, M.H.A., Middeldorp, P.J.M., Balk, M., Schraa, G., and Stams, A.J.M. 2005. Reductive dechlorination of β-hexachlorocyclohexane (β-HCH) by a Dehalobacter species in coculture with a Sedimentibacter sp. FEMS Microbiol. Ecol. 54(1): 87–95. FEMS Microbiol Ecol. doi:10.1016/j.femsec.2005.03.003.
Grostern, A., Chan, W.W.M., and Edwards, E.A. 2009. 1,1,1-Trichloroethane and 1,1-Dichloroethane Reductive Dechlorination Kinetics and Co-Contaminant Effects in a Dehalobacter-Containing Mixed Culture. Environ. Sci. Technol. 43(17): 6799–6807. doi:10.1021/es901038x.
Grostern, A., Duhamel, M., Dworatzek, S., and Edwards, E.A. 2010. Chloroform respiration to dichloromethane by a Dehalobacter population. Environ. Microbiol. 12(4): 1053–1060. John Wiley & Sons, Ltd (10.1111). doi:10.1111/j.1462-2920.2009.02150.x.
Grostern, A., and Edwards, E.A. 2006a. Growth of Dehalobacter and Dehalococcoides spp. during degradation of chlorinated ethanes. Appl. Environ. Microbiol. 72(1): 428–436. Appl Environ Microbiol. doi:10.1128/AEM.72.1.428-436.2006.
Grostern, A., and Edwards, E.A. 2006b. A 1,1,1-trichloroethane-degrading anaerobic mixed microbial culture enhances biotransformation of mixtures of chlorinated ethenes and ethanes. Appl. Environ. Microbiol. 72(12): 7849–7856. doi:10.1128/AEM.01269-06.
Grostern, A., and Edwards, E.A. 2009. Characterization of a Dehalobacter coculture that dechlorinates 1,2-dichloroethane to ethene and identification of the putative reductive dehalogenase gene. Appl. Environ. Microbiol. 75(9): 2684–2693. American Society for Microbiology. doi:10.1128/AEM.02037-08.
Holliger, C., Hahn, D., Harmsen, H., Ludwig, W., Schumacher, W., Tindall, B., Vazquez, F., Weiss, N., and Zehnder, A.J.B. 1998. Dehalobacter restrictus gen. nov. and sp. nov., a strictly anaerobic bacterium that reductively dechlorinates tetra- and trichloroethene in an anaerobic respiration. Arch. Microbiol. 169(4): 313–321. Springer-Verlag. doi:10.1007/s002030050577.
Holliger, C., Schraa, G., Stams, A.J.M., and Zehnder, A.J.B. 1993. A highly purified enrichment culture couples the reductive dechlorination of tetrachloroethene to growth. Appl. Environ. Microbiol. 59(9): 2991–2997. doi:10.1128/AEM.59.9.2991-2997.1993.
Jugder, B.E., Bohl, S., Lebhar, H., Healey, R.D., Manefield, M., Marquis, C.P., and Lee, M. 2017. A bacterial chloroform reductive dehalogenase: purification and biochemical characterization. Microb. Biotechnol. 10(6): 1640–1648. doi:10.1111/1751-7915.12745.
Justicia-Leon, S.D., Ritalahti, K.M., Mack, E.E., and Löffler, F.E. 2012. Dichloromethane fermentation by a Dehalobacter sp. in an enrichment culture derived from pristine river sediment. Appl. Environ. Microbiol. 78(4): 1288–1291. American Society for Microbiology. doi:10.1128/AEM.07325-11.
Kleindienst, S., Higgins, S.A., Tsementzi, D., Chen, G., Konstantinidis, K.T., Mack, E.E., and Löffler, F.E. 2017. ‘Candidatus Dichloromethanomonas elyunquensis’ gen. nov., sp. nov., a dichloromethane-degrading anaerobe of the Peptococcaceae family. Syst. Appl. Microbiol. 40(3): 150–159. Elsevier GmbH. doi:10.1016/j.syapm.2016.12.001.
Kruse, T., Maillard, J., Goodwin, L., Woyke, T., Teshima, H., Bruce, D., Detter, C., Tapia, R., Han, C., Huntemann, M., Wei, C.L., Han, J., Chen, A., Kyrpides, N., Szeto, E., Markowitz, V., Ivanova, N., Pagani, I., Pati, A., Pitluck, S., Nolan, M., Holliger, C., and Smidt, H. 2013. Complete genome sequence of Dehalobacter restrictus PER-K23. Stand. Genomic Sci. 8(3): 375–388. doi:10.4056/sigs.378…
Lee, M., Low, A., Zemb, O., Koenig, J., Michaelsen, A., and Manefield, M. 2012. Complete chloroform dechlorination by organochlorine respiration and fermentation. Environ. Microbiol. 14(4): 883–894. John Wiley & Sons, Ltd. doi:10.1111/j.1462-2920.2011.02656.x.
Maphosa, F., Van Passel, M.W.J., De Vos, W.M., and Smidt, H. 2012. Metagenome analysis reveals yet unexplored reductive dechlorinating potential of Dehalobacter sp. E1 growing in co-culture with Sedimentibacter sp. Environ. Microbiol. Rep. 4(6): 604–616. Environ Microbiol Rep. doi:10.1111/j.1758-2229.2012.00376.x.
Molenda, O., Puentes Jácome, L.A., Cao, X., Nesbø, C.L., Tang, S., Morson, N., Patron, J., Lomheim, L., Wishart, D.S., and Edwards, E.A. 2020. Insights into origins and function of the unexplored majority of the reductive dehalogenase gene family as a result of genome assembly and ortholog group classification. Environ. Sci. Process. Impacts 22(3): 663–678. The Royal Society of Chemistry. doi:10.…
Nelson, J.L., Jiang, J., and Zinder, S.H. 2014. Dehalogenation of chlorobenzenes, dichlorotoluenes, and tetrachloroethene by three Dehalobacter spp. Environ. Sci. Technol. 48(7): 3776–3782. American Chemical Society. doi:10.1021/es4044769.
Puentes Jacome, L.A. 2019. Anaerobic Biodegradation of Chlorinated Benzenes and Hexachlorocyclohexane by Mixed Microbial Cultures Derived from Contaminated Field Sites. University of Toronto. Available from https://tspace.library.utoronto.ca/handle/1807/97603 [accessed 1 April 2024].
Puentes Jácome, L.A., and Edwards, E.A. 2017. A switch of chlorinated substrate causes emergence of a previously undetected native Dehalobacter population in an established Dehalococcoides-dominated chloroethene-dechlorinating enrichment culture. FEMS Microbiol. Ecol. 93(12): 141. Oxford Academic. doi:10.1093/femsec/fix141.
Qiao, W., Puentes Jaćome, L.A., Tang, X., Lomheim, L., Yang, M.I., Gaspard, S., Avanzi, I.R., Wu, J., Ye, S., and Edwards, E.A. 2020. Microbial Communities Associated with Sustained Anaerobic Reductive Dechlorination of α-, β-, γ-, and δ-Hexachlorocyclohexane Isomers to Monochlorobenzene and Benzene. Environ. Sci. Technol. 54(1): 255–265. doi:10.1021/acs.est.9b05558.
Rupakula, A., Kruse, T., Boeren, S., Holliger, C., Smidt, H., and Maillard, J. 2013. The restricted metabolism of the obligate organohalide respiring bacterium Dehalobacter restrictus: Lessons from tiered functional genomics. Philos. Trans. R. Soc. B Biol. Sci. 368(1616): 20120325. Royal Society. doi:10.1098/rstb.2012.0325.
Schumacher, W., and Holliger, C. 1996. The proton/electron ratio of the menaquinone-dependent electron transport from dihydrogen to tetrachloroethene in “Dehalobacter restrictus.” J. Bacteriol. 178(8): 2328–2333. J Bacteriol. doi:10.1128/jb.178.8.2328-2333.1996.
Soder-Walz, J.M., Torrentó, C., Algora, C., Wasmund, K., Cortés, P., Soler, A., Vicent, T., Rosell, M., and Marco-Urrea, E. 2022. Trichloromethane dechlorination by a novel Dehalobacter sp. strain 8M reveals a third contrasting C and Cl isotope fractionation pattern within this genus. Sci. Total Environ. 813: 152659. Elsevier B.V. doi:10.1016/J.SCITOTENV.2021.152659.
Soder-Walz, J.M., Wasmund, K., Deobald, D., Vicent, T., Adrian, L., and Marco-Urrea, E. 2023. Respiratory protein interactions in Dehalobacter sp. strain 8M revealed through genomic and native proteomic analyses. Environ. Microbiol. 25(11): 2604–2620. John Wiley and Sons Inc. doi:10.1111/1462-2920.16464.
Sun, B., Griffin, B.M., Ayala-del-Río, H.L., Hashsham, S.A., and Tiedje, J.M. 2002. Microbial dehalorespiration with 1,1,1-trichloroethane. Science (80-. ). 298(5595): 1023–1025. American Association for the Advancement of Science. doi:10.1126/science.1074675.
Tang, S., Chan, W.W.M., Fletcher, K.E., Seifert, J., Liang, X., Löffler, F.E., Edwards, E.A., and Adrian, L. 2013. Functional characterization of reductive dehalogenases by using blue native polyacrylamide gel electrophoresis. Appl. Environ. Microbiol. 79(3): 974–981. doi:10.1128/AEM.01873-12.
Tang, S., and Edwards, E.A. 2013. Identification of Dehalobacter reductive dehalogenases that catalyse dechlorination of chloroform, 1,1,1- trichloroethane and 1,1-dichloroethane. Philos. Trans. R. Soc. B Biol. Sci. 368(1616): 20120318. doi:10.1098/rstb.2012.0318.
Tang, S., Gong, Y., and Edwards, E.A. 2012. Semi-Automatic In Silico Gap Closure Enabled De Novo Assembly of Two Dehalobacter Genomes from Metagenomic Data. PLoS One 7(12): e52038. doi:10.1371/journal.pone.0052038.
Wang, S., Zhang, W., Yang, K.L., and He, J. 2014. Isolation and characterization of a novel Dehalobacter species strain TCP1 that reductively dechlorinates 2,4,6-trichlorophenol. Biodegradation 25(2): 313–323. Kluwer Academic Publishers. doi:10.1007/s10532-013-9662-1.
Wild, A., Hermann, R., and Leisinger, T. 1996. Isolation of an anaerobic bacterium which reductively dechlorinates tetrachloroethene and trichloroethene. Biodegradation 7(6): 507–511. Kluwer Academic Publishers. doi:10.1007/bf00115297.
Wong, Y.K., Holland, S.I., Ertan, H., Manefield, M., and Lee, M. 2016. Isolation and characterization of Dehalobacter sp. strain UNSWDHB capable of chloroform and chlorinated ethane respiration. Environ. Microbiol. 18(9): 3092–3105. John Wiley & Sons, Ltd. doi:10.1111/1462-2920.13287.
Yoshida, N., Ye, L., Baba, D., and Katayama, A. 2009. A Novel Dehalobacter Species Is Involved in Extensive 4,5,6,7-Tetrachlorophthalide Dechlorination. Appl. Environ. Microbiol. 75(8): 2400. American Society for Microbiology (ASM). doi:10.1128/AEM.02112-08.
Zhao, S., Rogers, M.J., and He, J. 2017. Microbial reductive dehalogenation of trihalomethanes by a Dehalobacter-containing co-culture. Appl. Microbiol. Biotechnol. 101(13): 5481–5492. Applied Microbiology and Biotechnology. doi:10.1007/s00253-017-8236-2.
